# Supplementary material for: Chimeric antigen receptor natural killer (CAR-NK) cell design and engineering for cancer therapy
Source: J Hematol Oncol. 2021 May 1;14:73. doi: 10.1186/s13045-021-01083-5 (PMC8088725; doi:10.1186/s13045-021-01083-5)
Supplement: Supplementary file 1 — Additional file 1. Table S1: Cell line-derived CAR-NK cells (extended version) [file 13045_2021_1083_MOESM1_ESM.xlsx]

## Sheet: Suppl.T1 - Cell lines
Supplemental Table 1 - Cell line-derived CAR-NK cells (extended version)
No.	First author	Journal	Year	Reference	Effector cell	Medium for NK cell	Target	Vehicle	Method/Condition	Cancer type	Source of scFv	Backbone	Promotor	Leader sequence	ScFV Order	Linker	hinge spacer	Trans membrane	Activation signal	CAR Generation	Result:CAR positive (%) + detection tool	Detection time point	Clinial or pre-clinical	Country of First author	ClinicalTrials.gov number	DOI
1	Uherek	Blood	2002	Uherek (Blood 2002)	NK-92	X-VIVO 10 medium + 5% Human AB+100U/mL IL-2	HER2	RV	—	Breast, Ovarium	—	pL-scFv(FRP5)- -SN	LTR	—	VH-VL	—	CD8a	CD3ζ	CD3ζ	1	100% G418 selection + MACS enrich, 9E10 anti cMyc tag	After selection	Pre-clinical	Germany		https://doi.org/10.1182/blood.V100.4.1265.h81602001265_1265_1273
2	Schirrmann	Cancer Gene Ther	2002	Schirrmann (Cancer Gene Ther 2002)	YTS	RPMI-1640 +10% FCS	CEA	Plasmid DNA	BioRad GenePulser II, 20μg, 10 X 106 cells, 250uL MEM medium. 250V, 975μF	Colon	humanized scFv	pCMX-	CMV	h IgG1 light chain	VL-VH	218	IgG1-CH2-CH3	CD3ζ	CD3ζ	1	2% after transfection; >90% 250 μg/mL G418, anti-human Fab	After selection	Pre-clinical	Germany		https://doi.org/10.1038/sj.cgt.7700453
3	Daldrup-Link	Eur Radiol	2005	Daldrup-Link (Eur Radiol 2005)	NK-92	X-VIVO 10 medium + 5% Human AB+100U/mL IL-2	HER2	RV and LV	—	Breast, Ovarium	—	pL-scFv(FRP5)- -SN	LTR	—	VH-VL	—	CD8a	CD3ζ	CD3ζ	1	100% G418 selection + MACS enrich, 9E10 anti cMyc tag	After selection	Pre-clinical	Germany		https://doi.org/10.1007/s00330-004-2526-7
4	Schirrmann	Leukemia Research	2005	Schirrmann (Leukemia Research 2005)	YT	RPMI-1640 +10% FCS	CD33	Plasmid DNA	BioRad GenePulser II, 20μg, 10 X 106 cells, 250uL MEM medium. 250V, 975μF.0.4cm cuvette	AML	humanized scFv	pCMX-	CMV	h IgG1 light chain	VL-VH	218	hIgG1-CH2-CH3	CD3ζ	CD3ζ	1	5-10% after transfection; >90% 500 μg/mL G418 anti human Fab	After selection	Pre-clinical	Germany		https://doi.org/10.1016/j.leukres.2004.07.005
5	Meier	Nucl Med Biol	2008	Meier (Nucl Med Biol 2008)	NK-92	X-VIVO 10 medium + 5% Human AB+100U/mL IL-2	HER2	RV	—	Breast, Ovarium	—	pL-scFv(FRP5)- -SN	LTR	—	VH-VL	—	CD8a	CD3ζ	CD3ζ	1	100% G418 selection + MACS enrich, 9E10 anti cMyc tag	After selection	Pre-clinical	Germany		https://doi.org/10.1016/j.nucmedbio.2008.02.006
6	Muller	Cancer Immunol Immunother	2008	Muller (Cancer Immunol Immunother 2008)	NK-92	X-VIVO 10 medium + 5% Human AB+100U/mL IL-2	CD20	RV	8 μg/ml polybrene	Lymphoma, CLL	—	pLXSN-scFv-Neomycin R	MMLV 5'LTR	hIg heavy-chain	VH-VL	GS	murine CD8a	murine CD3ζ chain	murine CD3ζ	1	>95% after 0,6mg/ml G418 R, 1 MACS plus 2X FACS enrichment, 9E10 anti cMyc tag	Detection more than 7 days after RV transduction	Pre-clinical	Germany		https://doi.org/10.1007/s00262-007-0383-3
7	Tavri	Mol Imaging	2009	Tavri (Mol Imaging 2009)	NK-92	X-VIVO 10 medium + 5% Human AB+100U/mL IL-2	EpCAM	RV	—	Prostate	—	pL-scFv(MOC31)- -SN	LTR	—	VH-VL	—	CD8a	CD3ζ	CD3ζ	1	100% G418 selection + MACS enrich, 9E10 anti cMyc tag	After selection	Pre-clinical	USA		https://doi.org/10.2310/7290.2009.00002
8	Boissel	Leukemia Res	2009	Boissel (Leukemia Res 2009)	NK-92	MyeloCult medium + 500U/mL IL-2	CD19	mRNA, plasmid DNA	BioRad GenePulser II, 5/10μg, 2 X 106 cells, 250uL MEM medium. 300 mV, 150μF, 200W.	CLL	—	pXT-GFP / pcDNA 3,1	—	—	VL-VH	—	CD8	CD3ζ	CD3ζ	1	mRNA: >85% viability , 24 hours 47.2 ± 8% CAR+ (CAR mRNA expression window 0~48 hrs), GFP plasmid: >35% Viability, 24 Hours 0% CAR+ GFP	24h, 48h for CAR+	Pre-clinical	USA		https://doi.org/10.1016/j.leukres.2008.11.024
9	Meier	Magn Reson Med	2011	Meier (Magn Reson Med 2011)	NK-92	X-VIVO 10 medium + 5% Human AB+100U/mL IL-2	EpCAM	RV	—	Prostate	—	pL-scFv(MOC31)- -SN	LTR	—	VH-VL	—	CD8a	CD3ζ	CD3ζ	1	100% G418 selection + MACS enrich, 9E10 anti cMyc tag	After selection	Pre-clinical	USA		https://doi.org/10.1002/mrm.22652
10	Sahm	Cancer Immunol Immunother	2012	Sahm (Cancer Immunol Immunother 2012)	NK-92, NKL	X-Vivo 10 Medium + 5% Human AB +100U/mL IL-2	EpCAM	LV (VSV-G, 2nd gen)	8 μg/mL polybrene	Breast	codon-optimized	pHR’SIN-cPPT-SIEW IRES-EGFP	SFFV	hIg heavy-chain	—	(G4S)x3	CD8a	CD28	CD28-CD3ζ	2	100% After FACS sorting cMyc+ EGFP+	14 days no IL-2+ FACS	Pre-clinical	Germany		https://doi.org/10.1007/s00262-012-1212-x
11	Boissel	Leukemia Lymphoma	2012	Boissel (Leukemia Lymphoma 2012)	NK-92	MyeloCult medium + 500U/mL IL-2	CD19, CD20	mRNA, LV	mRNA: BioRad GenePulser II, 10μg, 2 X 106 cells, 250uL MEM medium. 300 mV, 150μF, 200W LV: 8 μg/mL polybrene or 15 μg/mL protamine sulfate	CLL	murine mAb scFv	mRNA: pXT7 LV: pCL20c-IRES-GFP	MSCV	hIg heavy-chain	VH-VL	GS	CD8a	CD3ζ	CD3ζ	1	plasmid: 55.8% ± 5.8% GFP LV: 25.6%±4.2 GFP	24 h after electroporation or 48-72 h after transduction	Pre-clinical	USA		https://doi.org/10.3109/10428194.2011.634048
12	Esser	J Cell Mol Med	2012	Esser (J Cell Mol Med 2012)	NK-92	X-VIVO 10 medium + 5% Human AB+100U/mL IL-2	GD2	RV	8 μg/mL polybrene	Neuroblastoma	—	pL-scFv(FRP5)- -SN	LTR	hIg heavy-chain	VL-VH	(G4S)x4	CD8a	CD3ζ	CD3ζ	1	100% G418 selection + cMyc+ MACS enrichment	After selection	Pre-clinical	Germany		https://doi.org/10.1111/j.1582-4934.2011.01343.x
13	Tassev	Cancer Gene Ther	2012	Tassev (Cancer Gene Ther 2012)	NK-92-MI	alpha-MEM	EBNA	RV (VSV-G, ampho)	LentiX concentrator	B-ALL	—	pFUSE—hIgG1-Fc1	MSCV	CD8a	—	—	—	CD8a	CD3ζ	1	>20 % GFP +, after FACS sorting > 90%	72 hrs and FACS	Pre-clinical	USA		https://doi.org/10.1038/cgt.2011.66
14	Alkins	Cancer Res	2013	Alkins (Cancer Res 2013)	NK-92	X-VIVO 10 medium + 5% Human AB+100U/mL IL-2	HER2	RV	—	Breast, Brain	—	pL-scFv(FRP5)- -SN	LTR	—	VH-VL	—	CD8a	CD3ζ	CD3ζ	1	100% G418 selection + cMyc+ MACS enrichment	After selection	Pre-clinical	Germany		https://doi.org/10.1158/0008-5472.CAN-12-2609
15	Boissel	OncoImmunol	2014	Boissel (OncoImmunol 2014)	NK-92	MyeloCult medium + 500U/mL IL-2	CD19, CD20	LV	15 µg/mL protamine sulfate	CLL	murine mAb scFv	pCL20c-IRES-GFP	—	—	VL-VH	—	CD8	CD3ζ	CD3ζ	1	>95% by FACS sorting on GFP or mCherry or anti-scFv	—	Pre-clinical	USA		https://doi.org/10.4161/onci.26527
16	Jiang	Mol Oncol	2014	Jiang (Mol Oncol 2014)	NK-92-MI	alpha-MEM	CD138	LV (VSV-G, 3rd gen)	8 μg/ml polybrene MOI 50-100, add 5μg/mL puromycin enrich for 2-3 week	Multiple Myeoloma	—	pLenO-GTP	CMV	hIg heavy-chain	VH-VL	(G4S)x3	CD8a	CD3ζ	CD3ζ	1	>95% goat anti-mouse IgG (Fab specific)	2-3 Weeks after transduction	Pre-clinical	China		https://doi.org/10.1016/j.molonc.2013.12.001
17	Chu	Leukemia	2014	Chu (Leukemia 2014)	NK-92	RPMI-1640 +20% FCS+ 150u/mL IL-2	CS1	LV (VSV-G, 2nd gen)	8 μg/mL polybrene	Multiple Myeloma	—	pCDH-CMV-MCS-EF1-copGFP	CMV	—	VH-VL	—	—	CD28	CD28-CD3ζ	2	100% After FACS sorting GFP	After sorting	Pre-clinical	USA		https://doi.org/10.1038/leu.2013.279
18	Seidel	Cancer Immunol Immunother	2015	Seidel (Cancer Immunol Immunother 2015)	NK-92	X-VIVO 10 medium + 5% Human AB+100U/mL IL-2	GD2	RV	8 μg/mL polybrene	Neuroblastoma	—	pL-scFv(FRP5)- -SN	LTR	hIg heavy-chain	VL-VH	(G4S)x4	CD8a	CD3ζ	CD3ζ	1	100% G418 selection + cMyc+ MACS enrichment	After selection	Pre-clinical	Germany		https://doi.org/10.1007/s00262-015-1669-5
19	Schönfeld	Mol Ther	2015	Schönfeld (Mol Ther 2015)	NK-92	X-VIVO 10 medium + 5% Human AB+100U/mL IL-2	HER2	LV (VSV-G, 2nd gen)	8 μg/mL polybrene	Breast	codon-optimized	pHR’SIN-cPPT-SIEW IRES-EGFP	SFFV	hIg heavy-chain	VH-VL	(G4S)x3	modiﬁed CD8a	CD28/CD3ζ	CD28-CD3ζ/ CD137-CD3ζ/ CD3ζ	1 and 2	100% After FACS sorting cMyc+ by 9E10 tag	After sorting	Pre-clinical	Germany		https://doi.org/10.1038/mt.2014.219
20	Han	Sci Reports	2015	Han (Sci Reports 2015)	NK-92, NKL	RPMI-1640 +20% FCS+ 150u/mL IL-2	EGFR	LV (VSV-G, 2nd gen)	8 μg/mL polybrene	Glioblastomas	—	pCDH-CMV-MCS-EF1-copGFP	CMV	—	VH-VL	—	—	CD28	CD28-CD3ζ	2	100% After FACS sorting GFP	After sorting	Pre-clinical	USA		https://doi.org/10.1038/srep11483
21	Clémenceau	J Immunol Res	2015	Clémenceau (J Immunol Res 2015)	NK-92	RPMI 1640 + 10% FCS+ 100U/mL IL-2	Her2	RV	—	Breast	—	pMX/CAR	LTR	—	VL-VH	—	IgG2 CH2-CH3	FceRI𝛾	FceRI𝛾	1	36% anti IgG2b	4 days after transduction	Pre-clinical	France		https://doi.org/10.1155/2015/482089
22	Liu	Oncol Reports	2015	Liu (Oncol Reports 2015)	NK-92	alpha-MEM	HER2	Plasmid DNA	Amaxa Nucleofector system (program A-024)	Breast	—	pcDNA3.1	CMV	—	VH-VL	—	CD8a	CD28	CD28-CD3ζ	2	18.89% cMyc+, RT-PCR argose gel	—	Pre-clinical	China		https://doi.org/10.3892/or.2014.3548
23	Zhao	Leukemia	2015	Zhao (Leukemia 2015)	NK-92-MI	alpha-MEM	WT-1	RV	plated coated 100μg/mL ﬁbronectin or 50 μg/mL Retronectin. 4μg/mL polybrene MOI 4-6	ALL	PCR from human cDNA library	pMSCV-IRES-GFP	MSCV LTR	CD8a	—	—	—	CD8a	CD137-CD3ζ	2	20%-40% WT1 MHC/peptide tetramer	—	Pre-clinical	USA		https://doi.org/10.1038/leu.2015.125
24	Muller	J Immunother	2015	Muller (J Immunother 2015)	YTS	RPMI-1640 +10% FCS	EGFRvIII	LV (VSV-G, 2nd gen)	8 μg/mL polybrene	Glioblastoma	—	pHATtrick-T2A-EGFP	SFFV	Igkappa light chain	—	(G2S1)x2	DAP12	DAP12	DAP12	1	>95% GFP, after Puromycin	After selection	Pre-clinical	Germany		https://doi.org/10.1097/cji.0000000000000082
25	Alkins	Neuro-Oncol	2016	Alkins (Neuro-Oncol 2016)	NK-92	X-VIVO 10 medium + 5% Human AB+100U/mL IL-2	HER2	RV	—	Breast, Brain	—	pL-scFv(FRP5)- -SN	LTR	—	VH-VL	—	CD8a	CD3ζ	CD3ζ	1	100% G418 selection + MACS enrichment	After selection	Pre-clinical	Germany		https://doi.org/10.1093/neuonc/nov318
26	Genßler et al.	OncoImmunol	2016	Genßler et al. (OncoImmunol 2016)	NK-92	X-VIVO 10 medium + 5% Human AB+100U/mL IL-2	EGFRvIII	LV (VSV-G, 2nd gen)	8 μg/mL polybrene	Glioblastoma	codon-optimized	pHR’SIN-cPPT-SIEW IRES-EGFP	SFFV	hIg heavy-chain	—	(G4S3)x3	modiﬁed CD8a	CD28	CD28-CD3ζ	2	100% After FACS sorting cMyc+ by 9E10 tag	After sorting	Pre-clinical	Germany		https://doi.org/10.1080/2162402X.2015.1119354
27	Zhang	J Natl Cancer Inst	2016	Zhang (J Natl Cancer Inst 2016)	NK-92	X-VIVO 10 medium + 5% Human AB+100U/mL IL-2	HER2	LV (VSV-G, 2nd gen)	—	Glioblastoma	—	pHR’SIN-cPPT-SIEW IRES-EGFP	SFFV	—	VH-VL	—	CD8a	CD28-CD3ζ	CD28-CD3ζ	2	100% G418 selection + MACS enrichment cMyc+ by 9E10 tag	After selection	Pre-clinical	Germany		https://doi.org/10.1093/jnci/djv375
28	Romanski	J Cell Mol Med	2016	Romanski (J Cell Mol Med 2016)	NK-92	X-VIVO 10 medium + 5% Human AB+100U/mL IL-2	CD19	RV	8 μg/mL polybrene	B-ALL	—	pL-scFv(FMC63)- -SN	LTR	hIg heavy-chain	VL-VH	(G4S)x4	CD8a	CD3ζ	CD3ζ	1	100% G418 selection + 4x MACS enrichment cMyc+ by 9E10 tag	After selection	Pre-clinical	Germany		https://doi.org/10.1111/jcmm.12810
29	Topfer	J Immunother	2016	Topfer (J Immunother 2016)	YTS	RPMI-1640 + 10% FCS + IL-2	EGFRvIII	LV (VSV-G, 2nd gen)	8 μg/mL polybrene	Glioblastoma	—	pHATtrick-T2A-EGFP	SFFV	Igkappa light chain	—	(G4S1x)3	DAP12	DAP12	DAP12	1	cMyc+ EGFP+ > 95% after puromycin seletion	After selection	Pre-clinical	Germany		—
30	Chen	Oncotarget	2016	Chen (Oncotarget 2016)	NK-92, PB-NK	RPMI-1640 + 20% FCS + 200U/mL IL-2	EGFR	LV (VSV-G, 2nd gen)	8 μg/mL polybrene	Breast, Brain	—	pCDH-CMV-MCS-EF1-copGFP	CMV	—	VH-VL	—	—	CD28	CD28-CD3ζ	2	>39,2% After FACS sorting GFP	After sorting	Pre-clinical	USA		https://doi.org/10.18632/oncotarget.8526
31	Siegler	Mol Ther	2017	Siegler (Mol Ther 2017)	NK-92	alpha-MEM	CD19, HER2	RV and LV	MOI 40	Breast	—	RV:pMP71 LV: pCCL and pCCW	—	—	—	—	CD8a	CD8a	CD28-CD137-CD3ζ /CD28-CD3ζ	2 and 3	CD19 CAR biotinylated Protein L, Her2 CAR detect with rhHer2-Fc chimeric antigen	—	Pre-clinical	USA		https://doi.org/10.1016/j.ymthe.2017.08.010
32	Oelsner	Cytotherapy	2017	Oelsner (Cytotherapy 2017)	NK-92	X-Vivo 10 Medium + 5% Human AB + 100U/mL IL-2	CD19	LV (VSV-G, 2nd gen)	8 μg/mL polybrene	pre-B ALL	codon-optimized	pHR’SIN-cPPT-SIEW IRES-EGFP	SFFV	hIg heavy-chain	—	(G4S)x3	modiﬁed CD8a	CD28	CD28-CD3ζ/ CD137-CD3ζ/ CD3ζ	1 and 2	100% After FACS sorting cMyc+ EGFP+ WB	—	Pre-clinical	Germany		https://doi.org/10.1016/j.jcyt.2016.10.009
33	Chen	Oncotarget	2017	Chen (Oncotarget 2017)	NK-92	alpha-MEM	CD3	LV (VSV-G, 2nd gen)	15 μg/mL RetroNectin pre-coated	T-cell leukemia	—	pRSC.SFFV	SFFV	—	—	—	CD8a	CD8a	CD137-CD28-CD3ζ	3	32% Fab positive after FACS sorting	—	Pre-clinical	USA		https://doi.org/10.18632/oncotarget.11019
34	Chen	Leukemia	2017	Chen (Leukemia 2017)	NK-92	alpha-MEM	CD5	LV (VSV-G, 2nd gen)	15 μg/mL RetroNectin pre-coated	T-cell leukemia	—	pRSC.SFFV	SFFV	—	—	—	CD8a	CD8a	CD137-CD28-CD3ζ	3	26% Fab Positive after FACS sorting	—	Pre-clinical	USA		https://doi.org/10.1038/leu.2017.8
35	Li	Cell Stem Cell	2018	Li (Cell Stem Cell 2018)	NK-92, iPSC	56.6 % DMEM-high glucose, 28.3 % HAM-S/F12 + 15 % heat-inactivated human AB	mesothelin	piggyBac transposon electroporation	Lonza 4D-nucleofector device	Ovarium	—	pKT2-mCAG-IRES-GFP	mCAG	CD8a	—	—	CD8a	NKG2D/CD28/CD16/NKp44/NKp46	2B4-CD3ζ/ CD28-CD137-CD3ζ/ DAP10-CD3ζ/ CD137-CD3ζ/ 2B4-DAP12-CD3ζ/ 2B4-DAP10-CD3ζ/ CD137-2B4-CD3ζ/ CD3ζ	1, 2 and 3	100% GFP after FACS sorting	—	Pre-clinical	USA		https://doi.org/10.1016/j.stem.2018.06.002
36	Zhao	Eur J Inflamm	2018	Zhao (Eur J Inflamm 2018)	NK-92-MI	alpha-MEM	CD19, CD138	LV	—	Multiple Myeloma	—	pCDH-CMV-MCS-EF1-Puro	CMV	Colony stimulating factor 2 receptor alpha	—	—	Fc	—	CD28-CD3ζ	2	>99% FACS GFP anti Fc part	After FACS	Pre-clinical	China		https://doi.org/10.1177/2058739218788968
37	Murakami	Anticancer Res	2018	Murakami (Anticancer Res 2018)	KHYG-1	RPMI 1640 + 150U/ml IL-2	EGFRvIII	LV	8 μg/mL polybrene	Glioblastoma	mouse antibody	—	EF1α	—	—	—	—	CD28	CD137-CD3ζ	2	11% after transduction, 81% 1st MACS, >89.2% 2nd MACS based on goat anti mouse IgG	After sorting	Pre-clinical	Japan		https://doi.org/10.21873/anticanres.12824
38	Zhang	J Immunol Res	2018	Zhang (J Immunol Res 2018)	NK-92	alpha-MEM	EpCAM	LV (2nd gen)	Retronectin MOI=5	Colon	mouse antibody	pRRL-GFP	EF1α	—	—	—	CD8a	CD8a	CD137-CD3ζ	2	79,2% GFP+, WB	After sorting	Pre-clinical	China		https://doi.org/10.1155/2018/4263520
39	Yu	Mol Therapy	2018	Yu (Mol Therapy 2018)	NK-92	alpha-MEM	GPC3	LV	8 mg/mL polybrene+6 mM BX795	Hepatocellular Carcinoma	humanized scFv	pRRLSIN-EGFP	EF1α	CD8a	—	—	CD8a	CD28	CD28-CD3ζ	2	>98% anti Human Fab FACS, WB	After sorting	Pre-clinical	China		https://doi.org/10.1016/j.ymthe.2017.12.012
40	Nowakowska	Cancer Immunol Immunother	2018	Nowakowska (Cancer Immunol Immunother 2018)	NK-92	X-VIVO 10 medium + 5% Human AB+100U/mL IL-2	HER2	LV (VSV-G, 2nd gen)	8 μg/mL polybrene	Breast	codon-optimized	pHR’SIN-cPPT-SIEW IRES-EGFP	SFFV	hIg heavy-chain	VH-VL	(G4S)x3	modiﬁed CD8a	CD28/CD3ζ	CD28-CD3ζ/ CD137-CD3ζ/ CD3ζ	1 and 2	100% After FACS sorting cMyc+ by 9E10 tag	After sorting	Pre-clinical	Germany		https://doi.org/10.1007/s00262-017-2055-2
41	Tang	Am J Cancer Res	2018	Tang (Am J Cancer Res 2018)	NK-92-MI	—	CD33	LV (3rd gen)	—	AML	—	—	—	—	—	—	FC	CD28	CD28-CD137-CD3ζ	1 and 2	>90% on Fc percentage	After sorting	Clinical	China	NCT02944162	https://pubmed.ncbi.nlm.nih.gov/30034945/
42	Schnalzger	EMBO J	2019	Schnalzger (EMBO J 2019)	NK-92	X-VIVO 10 medium + 5% Human AB + 100U/mL IL-2	HER2	LV (VSV-G, 2nd gen)	8 μg/mL polybrene	Breast	codon-optimized	pHR’SIN-cPPT-SIEW IRES-EGFP	SFFV	hIg heavy-chain	VH-VL	(G4S)x3	modiﬁed CD8a	CD28	CD28-CD3ζ	2	100% After FACS sorting cMyc+ by 9E10 tag	After sorting	Pre-clinical	Germany		https://doi.org/10.15252/embj.2018100928
43	Ao	J Immunother	2019	Ao (J Immunother 2019)	NK-92	RPMI 1640 + 10% FCS + 150 U/mL IL-2	AlphaFR	LV	—	Ovarium	—	pLenti-EF1a	EF1α	CD8a	—	—	CD8a	CD28	CD3ζ/CD28-CD3ζ/ CD28-CD137-CD3ζ	1, 2 and 3	After 5μg/mL puromycin seletion, anti Fc staining mRNA vs GADPH	After selection	Pre-clinical	China		https://doi.org/10.1097/CJI.0000000000000286
44	Kloess	Human Gene Therapy	2019	Kloess (Human Gene Therapy 2019)	NK-92, PB	X-VIVO 10, CellGro, TexMACS, and NK MACS; NK MACS + 5% human AB + 2% Supplement	CD123	RV	4 μg/mL protamine sulfate + Retronectin coated, MOI 1- 3	AML	scFv condon optimized	pMPSV-IRES-GFP	MPSV	GMCSF R alpha chain	—	—	—	CD28	CD28-CD137-CD3ζ	3	before sorting 40%; After GFP sorting His+GFP+ 78%	7 days after transduction	Pre-clinical	Germany		https://doi.org/10.1159/000495771
45	Kim	Biomaterials	2019	Kim (Biomaterials 2019)	NK-92-MI	MEM	EGFR	Nanoparticle-plasmid DNA	16 μg/mL nanoparticle and 2μg/mL DNA plasmids	Breast	—	pcDNA3.1	CMV	CD8a	VH-VL	(G4S)x3	CD8	CD28	CD28-CD3ζ	2	Fab+ 30%~60%	12 h after cell injection	Pre-clinical	Korea		https://doi.org/10.1016/j.biomaterials.2019.119418
46	Xu	J Hematol Oncol	2019	Xu (J Hematol Oncol 2019)	NK-92	alpha-MEM	CD5	LV (VSV-G, 3rd gen)	8 μg/ml polybrene	T-cell leukemia	—	pCDH-EF1a	EF1a	CD8a	—	—	CD8a	CD8a	2B4-CD3ζ/ CD137-CD3ζ	2	>90% GFP+ Fab+ after FACS sorting	—	Pre-clinical	China		https://doi.org/10.1186/s13045-019-0732-7
47	Batchu	Surgery	2019	Batchu (Surgery 2019)	NK-92-MI	alpha-MEM	mesothelin	Transposon+minicircle DNA	Nucleofector Kit and 4DNucleofector electroporation unit, Lonza	Pancreas	—	pDonR-SB	EF1a	CD8a	VH-VL	—	IgG4	CD28	CD28-CD137-CD3ζ	3	> 80% protein-L FITC+	8 days after electroporation	Pre-clinical	USA		https://doi.org/10.1016/j.surg.2019.05.047
48	Kulemzin	BMC Med Genom	2019	Kulemzin (BMC Med Genom 2019)	NK-92, YT	IMDM + 10% FCS + 200μg/mL IL-2	PMSA	LV (VSV-G, 2nd gen)	8 μg/mL polybrene	Prostate	—	pCDH-CMV-MCS-EF1-copGFP	hPGK, 4xNFAT, 2xNFkB, 5xNFkB, 10xNFkB, 30xNFkB, CD69 promoter	murine Igκ-chain	—	—	IgG1-CH2-CH3	CD28	CD28-CD3ζ	2	100% cMyc+ by 9E10 tag, GFP	After sorting	Pre-clinical	Russia		https://doi.org/10.1186/s12920-019-0489-4
49	You	Am J Cancer Res.	2019	You (Am J Cancer Res. 2019)	NK-92-MI	alpha-MEM	CD7	Transposon	Amaxa Nucleofector	T-ALL	codon-optimized	pHULK PiggyBac	—	—	—	—	FC	CD28	CD28-4-1BB-CD3ζ	3	anti-human IgG Fc FACS sotting	After sorting	Pre-clinical	China		https://www.ncbi.nlm.nih.gov/pmc/articles/PMC6356925/
50	Oelsner	Int J Cancer	2019	Oelsner (Int J Cancer 2019)	NK-92	X-Vivo 10 Medium + 5% AB serum + 100U/mL IL-2	FLT3	LV (VSV-G, 2nd gen)	8 μg/mL polybrene	AML	codon-optimized	pHR’SIN-cPPT-SIEW IRES-EGFP	SFFV	hIg heavy-chain	—	(G4S)x3	modiﬁed CD8a	CD28	CD28-CD3ζ	2	100% After FACS sorting cMyc+ EGFP+ WB	After sorting	Pre-clinical	Germany		https://doi.org/10.1002/ijc.32269
51	Parlar	Eur J Immunol	2019	Parlar (Eur J Immunol 2019)	NK-92, YTS	NK-92:SCGM + 20% FCS + 1000U/IL-2; YTS: RPMI1640 + 20% FCS	CD3 δγεδ, TCR	LV	8 μg/mL protamine sulfate + 3uM BX795	Melanoma	—	LeGO-iT2puro	SFFV	—	—	—	—	TCR ab	CD3ζ	1	>80% CD3 TCR ab FACS sorting	After sorting	Pre-clinical	Turkey		https://doi.org/10.1002/eji.201948140
52	Mensali	EBioMed	2019	Mensali (EBioMed 2019)	NK-92	X-Vivo 10 Medium+ 5% AB serum +500U/mL IL-2	CD3 δγεδ, TCR	RV	50 μg/mL retronectin	Colon	—	pMP71	—	—	—	—	—	TCR ab	CD3ζ	1	>98% CD3+ FACS sorting	After sorting	Pre-clinical	Norway		https://doi.org/10.1016/j.ebiom.2019.01.031
53	Ravi	Leukemia	2020	Ravi (Leukemia 2020)	NK-92	X-Vivo 10 Medium+ 5% AB serum +50ng/mL IL-2 or Myelocult medium	CD19	LV	—	Lymphoma	—	pCL20c-IRES-GFP	—	—	—	—	CD8	CD3ζ	CD3ζ	1	>95% by FACS sorting on GFP or mCherry or anti-scFv	—	Pre-clinical	USA		https://doi.org/10.1038/s41375-019-0663-x
54	Hu,	Sci Report	2020	Hu, (Sci Report 2020)	NK-92-MI	alpha-MEM	Tissue factor	LV	MOI 12~150	Breast	—	pCDH-MSCV-MCS-EF1a-GFP-Puro	MSCV	—	—	—	IgG1 hinge/ without	CD28	CD137-CD3ζ	2	100% after 2,5μg/mL puromycin GFP+, RT-PCR and ELISA	After selection	Pre-clinical	USA		https://doi.org/10.1038/s41598-020-59736-3
55	Huang	Cancer Manag Res	2020	Huang (Cancer Manag Res 2020)	NK-92	alpha-MEM	GPC3	LV	—	Liver	—	pCDH-EF1α-MCS	EF1a	—	—	—	CD8	CD3ζ/ CD28/ 2B4/ DNAM1	CD3ζ/ CD28-CD3ζ/ 2B4-CD3ζ/ DNAM1-CD3ζ/ DNAM1-2B4-CD3ζ	1, 2 and 3	microscopy, FACS on GPC3 antigen >40%	72 hours after transduction	Pre-clinical	China		https://doi.org/10.2147/cmar.s253565
56	Mitwasi	Sci Report	2020	Mitwasi (Sci Report 2020)	NK-92-MI	X-Vivo 10 Medium + 5% AB serum + 500ng/mL IL-2, Myelocult medium	GD2	LV	polybrene and BX795	Neuroblastoma	—	p6NST50-EGFP	—	—	VL-VH	(G4S1)x3	IgG4 CH2Ch3	CD28	CD28-CD3ζ	2	>70% anti-mouse secondary Ab	After sorting	Pre-clinical	Germany		https://doi.org/10.1038/s41598-020-59082-4
57	Hambach	Cells	2020	Hambach (Cells 2020)	NK-92	alpha-MEM	CD38	RV (galv)	8 μg/mL polybrene	Multiple Myeloma	—	pRSF91.Nb-CAR.iB.pre	—	hIg heavy-chain	VH only	—	hIgG4	CD28	CD28-CD137-CD3ζ	3	Iinitial transduction eﬃciency <30%; cell sorting > 95% of cells. CD38 antigen	After sorting	Pre-clinical	Germany		https://doi.org/10.3390/cells9020321
58	Cao	Biochem Biophys Res Commun	2020	Cao (Biochem Biophys Res Commun 2020)	NK-92	alpha-MEM	Mesothelin, CD19	LV (2nd gen)	—	Ovarium	—	pWPXLd-2A-eGFP	EF1a	CD8a	—	—	CD8	CD28	CD28-CD137-CD3ζ	3	>99 GFP+ and RT PCR	After sorting	Pre-clinical	China		https://doi.org/10.1016/j.bbrc.2020.01.053
59	Li	J Cancer Res Ther	2020	Li (J Cancer Res Ther 2020)	NK-92	—	Robo	LV	—	Pancreas	—	—	—	—	—	—	CD8	CD8a	CD137-CD3ζ	2	>96 CAR+	After sorting	Clinical	China	NCT03941457	https://doi.org/10.4103/jcrt.JCRT_190_20
60	Montagner	Cells	2020	Montagner (Cells 2020)	NK-92	alpha-MEM	PMSA	LV	40μg/mL protamine sulfate	Prostate	—	pCCL-hPGK-	hPGK	—	—	—	CD28	CD28	CD28-CD3ζ	2	>99 GFP+	After sorting	Pre-clinical	Italy		https://doi.org/10.3390/cells9061382
61	Nakazawa	Anticancer Res	2020	Nakazawa (Anticancer Res 2020)	KHYG-1	RPMI 1640 + 150U/ml IL-2	EGFRvIII	LV	8 μg/mL polybrene	Glioblastoma	mouse antibody	—	EF1α	—	—	—	—	CD28	CD137-CD3ζ	2	11% after transdcution, 81% 1st MACS, >89.2% 2nd MACS based on goat anti mouse IgG	After sorting	Pre-clinical	Japan		https://doi.org/10.21873/anticanres.14304
62	Robbins	eLife	2020	Robbins (eLife 2020)	NK-92	X-Vivo 10 Medium + 5% human AB	PDL1	—	—	Head, neck cancer	—	—	—	—	—	—	CD8	CD28	FcεR1γ	1	1	—	Pre-clinical	USA		https://doi.org/10.7554/eLife.54854
63	Lee	J Control Release	2020	Lee (J Control Release 2020)	NK-92	alpha-MEM	Fra, TRAIL	LV	Lenti-X and 8 μg/ ml polybrene	Pancreas	—	—	—	—	—	—	—	—	CD27-CD3ζ	2	FACS sorting	—	Pre-clinical	South Korea		https://doi.org/10.1016/j.jconrel.2020.07.016
64	Liu	Cytotherapy	2020	Liu (Cytotherapy 2020)	NK-92 MI	alpha-MEM	CD19	3rd LV	8 μg/ml polybrene	B-ALL	mouse antibody	pCDH-EF1a	EF1a	CD8a	—	—	CD8a	CD8a	CD137-CD3ζ	2	>90% GFP+ Fab+ after FACS sorting	—	Pre-clinical	China		https://doi.org/10.1016/j.jcyt.2020.06.003
65	Yang	Front Pharmacol	2020	Yang (Front Pharmacol 2020)	NK-92 MI	alpha-MEM	B7H3	2nd LV	8 μg/ml polybrene	Lung	human IgG	pLVX-EF1-IRES-ZsGreen	EF1	hIg heavy-chain	—	—	—	CD8	CD137-CD3ζ	2	ZsGreen Positive Positive	After sorting	Pre-clinical	China		https://doi.org/10.3389/fphar.2020.01089
66	Jamali	Front immunol	2020	Jamali (Front immunol 2020)	NK-92, NKL, PB	X-Vivo 10	CD19	3rd LV	8 μg/ml polybrene	B-ALL	humanized scFv	SINpWPT-EF1a	EF1a	—	VL-VH	—	CD8a	4-1BB	CD137-CD3ζ	2	>90% sorting out on CD19+	72 hours after transduction	Pre-clinical	Iran		https://doi.org/10.3389/fimmu.2020.02028
67	Ahn	Biomaterials	2020	Ahn (Biomaterials 2020)	NK-92	alpha-MEM	EGFR	—	—	Breast	Solid	—	—	—	—	—	—	—	CD28-DAP10-CD3ζ	3	—	—	Pre-clinical	South Korea		https://doi.org/10.1016/j.biomaterials.2020.119960
68	Fabian	J Immunother Cancer	2020	Fabian (J Immunother Cancer 2020)	NK-92	X-Vivo 10	PD-L1	—	—	Breast	Solid	—	—	—	—	—	—	—	FcεRIγ	—	—	—	Pre-clinical	USA		https://doi.org/10.1136/jitc-2019-000450
69	Gurney	Haematologica	2020	Gurney (Haematologica 2020)	KHYG-1, PB-NK	RPMI1640	CD38	RV	—	AML	Hematological	—	—	—	—	—	—	—	CD28-CD3ζ	2	—	—	Pre-clinical	Ireland		https://doi.org/10.3324/haematol.2020.271908
70	Tseng	Nat Commun	2020	Tseng (Nat Commun 2020)	NK-92MI, PB-NK	alpha-MEM	CD147, GPC3	RV, LV (2nd gen)	0.5 µg/ml RetroNectin	Liver	Solid	mouse antibody	SFG-RV/ pHR-LV	—	—	—	hIgG1	CD28	CD28-CD137-CD3ζ	3	CAR-NK92MI sorting out > 95% Fab positive, PB-NK 80% Fab	After sorting	Pre-clinical	USA		https://doi.org/10.1038/s41467-020-18444-2
71	Eitler	J Immunother Cancer	2021	Eitler (J Immunother Cancer 2021)	NK-92	X-VIVO 10 medium + 5% Human AB serum + 100U/mL IL-2	HER2	LV (VSV-G, 2nd gen)	8 μg/mL polybrene	Breast	Solid	codon-optimized	pHR’SIN-cPPT-SIEW IRES-EGFP	hIg heavy-chain	VH-VL	(G4S)x3	modiﬁed CD8a	CD28/CD3ζ	CD28-CD3ζ	2	100% After FACS sorting cMyc+ by 9E10 tag	After sorting	Pre-clinical	Germany		https://doi.org/10.1136/jitc-2020-001334
72	Kang	Int J Mol Sci	2021	Kang (Int J Mol Sci 2021)	NK-92MI, KHYG-1	RPMI1640	CD19	LV (3rd gen)	Lenti-X, Polybrene	B-ALL	Hematological	—	pLVX	—	VL-VH	—	CD28	CD28	CD28-CD3ζ	2	WB assay	—	Pre-clinical	South Korea		https://doi.org/10.3390/ijms21239163
— denotes information not provided in the study. Other abbreviations: gen. = CAR generation. Lenti = lentivirus. Retro = retrovirus. Transp = transposon.
There is an interactive and extended version of this table available online, also providing regular updates:
http://www.carnkreview.com
