# Supplementary material for: Chimeric antigen receptor natural killer (CAR-NK) cell design and engineering for cancer therapy
Source: J Hematol Oncol. 2021 May 1;14:73. doi: 10.1186/s13045-021-01083-5 (PMC8088725; doi:10.1186/s13045-021-01083-5)
Supplement: Supplementary file 2 — Additional file 2. Table S2: Primary cell-derived CAR-NK cells (extended version) [file 13045_2021_1083_MOESM2_ESM.xlsx]

## Sheet: Suppl.T2 - Primary cells
Supplemental Table 2 - Primary cell-derived CAR-NK cells (extended version)
#	First author	Journal	Year	Reference	Effector cell	Effector cell	Medium for NK cell cμLture	Target	Vehicle	Method/Condition	Cancer type	Source of scFv	Backbone	Promotor	Leader sequence	ScFV Order	Linker	hinge spacer	Trans membrane	Activation signal	CAR Generation	Result: CAR positive (%) + detection tool	Detection time point	Clinial or pre-clinical	Country of First author	ClinicalTrials.gov number	DOI
1	Imai	Blood	2005	Imai (Blood 2005)	PB-NK	PB-NK cell expanded K562-mIL-15/4-1BBL	AIM-V or RPMI 1640, 10% FCS + 10 IU/mL IL-2	CD19	RV (RD114)	plate-coated 100μg/mL ﬁbronectin or 50 μg/mL Retronectin, 4μg/mL polybrene, MOI 4-6	ALL	PCR from human cDNA library	pMSCV-IRES-GFP	MSCV LTR	CD8a	VL-VH	—	CD8a	CD8a	DAP10 / CD137-CD3ζ / CD3ζ	1 and 2	69%（43%~93%）goat anti mouse Fab WB	7 to 11 days after transduction	Pre-clinical	USA		https://doi.org/10.1182/blood-2004-12-4797
2	Altvater	Clin Cancer Res	2009	Altvater (Clin Cancer Res 2009)	PB-NK	PB-NK cell expanded K562-mIL-15/4-1BBL	RPMI 1640 and AIM V + rhIL-2 (40 IU/mL), rhIL-12(10 ng/mL), and rhIL-18 (50 ng/mL)	CD19, GD2	RV	4 μg/cm2 Retronectin	B-ALL, neuroblastoma	—	SFG-IRES-GFP	SFG	—	—	—	—	2B4/CD3	CD3ζ / 2B4 / 2B4-CD3ζ	1 and 2	16.7 ± 7.6% for CD19-ζ, 16.2 ± 8.8% for CD19-2B4, 12.9 ± 7.1% for CD19-truncated 2B4, 24.0 ± 7.4% for CD19-2B4ζ, and 18.0 ± 8.4% for CD19-t2B4ζ. GFP or Goat anti mouse IgG Fab	—	Pre-clinical	Germany		https://doi.org/10.1158/1078-0432.ccr-08-2810
3	Li	Cancer Gene Therapy	2010	Li (Cancer Gene Therapy 2010)	PB-NK	PB-NK cell expanded K562-mIL-15/4-1BBL	AIM-V or RPMI 1640, 10% FCS+ 10 IU/mL IL-2	CD19	mRNA	MaxCyte GT system 100 mg/ml mRNA with 1~3X108 cells/mL	B-CLL	mouse scFv	pVAX1	—	CD8a	VL-VH	—	CD8a	CD8a	CD137-CD3ζ	2	Expanded NK >60%; Unstimulated NK > 52% Based on Fab FACS (no difference on viability and CAR expression); Viability NK >50%	1 day after Electroporation, 20-30% decrease on day 2	Pre-clinical	USA		https://doi.org/10.1038/cgt.2009.61
4	Shimasaki	Cytotherapy	2012	Shimasaki (Cytotherapy 2012)	PB-NK	primary PB-NK cell K562-mIL-15/4-1BBL	SCGM or RPMI 1640, 10% FCS + 100 IU/mL IL-2	CD19	mRNA	MaxCyte GT System, 150–200 μg/mL mRNA	B-cell malignancies	mouse scFv	mRNA	—	CD8a	VL-VH	—	CD8a	CD8a	CD137-CD3ζ	2	40.3% in freshly puriﬁed (n=18) and 61.3% in expanded (n=31) NK cells on anti mouse Fab fragment	24 hours after electroporation	Pre-clinical	Singapore		https://doi.org/10.1016/j.jcyt.2016.06.013
5	Boissel	Leukemia Lymphoma	2012	Boissel (Leukemia Lymphoma 2012)	PB-NK / CB-NK	PB-NK freshly isolated / CB-NK cell MACS enriched freshly isolated	RPMI 1640 + 1000 U/mL I IL-2	GFP, CD19, CD20	mRNA / LV	mRNA: BioRad GenePμLser II, 10ug, 2 X 106 cells, 250μL MEM medium. 300 mV, 150μF, 200W LV: 8/15 μg/mL polybrene, MOI 150	B-CLL	mouse scFv	mRNA: pXT7 LV: pCL20c-IRES-GFP	MSCV	hIg heavy-chain	VH-VL	GS-linker	CD8a	CD3ζ	CD3ζ	1	mRNA: <10%, Low viability LV: 8-73% CAR+ (based on GFP+)	24 h after electroporation or 48-72 h after transduction	Pre-clinical	USA		https://doi.org/10.3109/10428194.2011.634048
6	De Oliveira	Hum Gene Ther	2013	De Oliveira (Hum Gene Ther 2013)	HSC	HSC differentiated NK cells	alpha-MEM	CD19	LV (2nd gen)	MOI 100	B-cell malignancies	mouse scFv	CCLc-MNDU3-EGFP	MND	—	VL-VH	—	Human IgG4	CD4/CD28	CD3ζ / CD28-CD3ζ	1 and 2	>20% CAR, goat antihuman IgG1 Fc, qPCR copy number	—	Pre-clinical	USA		https://doi.org/10.1089/hum.2012.202
7	Chu	Cancer Immunol Res	2015	Chu (Cancer Immunol Res 2015)	PB-NK	PB-NK cell expanded K562-mIL-15/4-1BBL	RPMI 1640, 10% FCS + 40 IU/mL IL-2	CD20	mRNA	Lonza Amaxa Nucleofector II Device with U-001 program	B-cell malignancies	PCR from human cDNA library	pcDNA3	mRNA	—	VL-VH	—	CD8a	CD8a	CD137-CD3ζ	2	>66.7% in K562 expanded NK cells (16 hours) anti Mouse IgG	16 hours after electroporation	Pre-clinical	USA		https://doi.org/10.1158/2326-6066.cir-14-0114
8	Suerth	J Mol Med	2016	Suerth (J Mol Med 2016)	PB-NK + NKL	NKL NK cell line, Primary PB-NK cell, 1000U/mL IL-2	SCGM + 5% Human AB serum	CD19	RV (alpha / gamma) and LV (VSV-G, 3rd gen.)	4 μg/mL protamine sulfate + Retronectin coated, MOI 1- 30,0	pre-B ALL	codon optimized/ humanized scFv	pMPSV-IRES-GFP	MPSV	GMCSF-R alpha chain	—	—	—	CD28	CD28-CD137-CD3ζ	3	>60% EGFP	6 days after transduction	Pre-clinical	Germany		https://doi.org/10.1007/s00109-015-1327-6
9	Oelsner	Int J Cancer	2016	Oelsner (Int J Cancer 2016)	CIK	primary CIK cells	RPMI 1640 + 1000 U/mL IFN-g + 500 U/mL IL-2 + 100ng/mL anti-CD3 antibody	CD19	LV (VSV-G, 2nd gen)	8 μg/mL polybrene	pre-B ALL	codon-optimized	pHR’SIN-cPPT-SIEW IRES-EGFP	SFFV	hIg heavy-chain	—	(G4S)x3	modiﬁed CD8a	CD28	CD28-CD3ζ / CD3ζ	1 and 2	49.8% ± 24.3% EGFP 82.2% ± 3.2% CAR+ c-Myc Tag 9E10	7 days after transduction	Pre-clinical	Germany		https://doi.org/10.1002/ijc.30217
10	Chu	OncoImmunol	2017	Chu (OncoImmunol 2017)	PB-NK	PB-NK cell expanded K562-mIL-15/4-1BBL	RPMI 1640, 10% FCS + 40 IU/mL IL-2	CD20	mRNA	Lonza Amaxa Nucleofector II Device with U-001 program	Burkitt lymphoma	PCR from human cDNA library	pcDNA3	mRNA	—	VL-VH	—	CD8a	CD8a	CD137-CD3ζ	2	>95% in K562 expanded NK cells, anti Mouse IgG	24 hours after electroporation	Pre-clinical	USA		https://doi.org/10.1080/2162402X.2017.1341031
11	Kailayangiri	OncoImmunol	2017	Kailayangiri (OncoImmunol 2017)	PB-NK	PB-NK cell expanded K562-mIL-15/4-1BBL	RPMI 1640 or AIM V + rhIL-2 (40 IU/mL), rhIL-12 (10 ng/mL), and rhIL-18 (50 ng/mL)	GD2	RV	4 μg/cm2 Retronectin	Ewing sarcoma	—	SFG-IRES-GFP	SFG	—	—	—	hCH2CH3	CD28	CD137-CD3ζ / t2B4-CD3ζ / CD137-t2B4-CD3ζ / t2B4-CD137-CD3ζ	2 and 3	>20% of anti human IgG Fc NK cells	—	Pre-clinical	Germany		https://doi.org/10.1080/2162402X.2016.1250050
12	Kloess	Hum Gene Ther	2017	Kloess (Hum Gene Ther 2017)	PB-NK	Primary NK cells expanded with autologous feeder cells	X-VIVO 10 or CellGro TexMACS , and NK MACS ) NK MACS +5% human AB serum+2% Supplement	CD123	RV (alpha)	4 μg/mL protamine sulfate + Retronectin coated, MOI 1	AML	scFv condon optimized	pMPSV-IRES-GFP	MPSV	GMCSF-R alpha chain	—	—	—	CD28	CD28-CD137-CD3ζ	3	Day 3 CD123CAR His+ levels of 22.9% (range 17.8–25.7%) ; but median expression decreased to 11.5% (range 5.9–18.8%) on day 9 post transduction cMyc+	3 days after transduction	Pre-clinical	Germany		https://doi.org/10.1089/hum.2017.157
13	Liu	Leukemia	2018	Liu (Leukemia 2018)	CB-NK	CB-NK cells expaned K562-mb15-41BBL	SCGM + 200 IU/mL IL-2	CD19	RV	RetroNectin pre-coated	B-cell malignancies	humanized scFv	SFG	SFG	—	—	—	—	CD28	CD28-CD3ζ	2	66.6% (47.8%-87.4%), goat anti-human IgG (H+L) antibody	10 days after transduction	Pre-clinical	USA		https://doi.org/10.1038/leu.2017.226
14	Oei	Cancer Immunol Res	2018	Oei (Cancer Immunol Res 2018)	PB-NK	PB-NK	SCGM +10% FCS +20 ng/mL IL-15	CD19	mRNA	BTX 830 Square Wave electroporator, 25μg mRNA in 400μL Serum free- SCGM 4 mm cuvette 500V 2ms	B-cell malignancies	—	pCIpA102	—	—	VH-VL	—	IgG1-CH2-CH3/ CD8a	CD8a	CD28-OX40-CD3ζ / OX40-CD3ζ / CD28-CD3ζ / CD137-CD3ζ	2 and 3	>80% on Day 1, undetectable on Day 4 after electroporation, anti-CH2-CH3 FC	Day1, Day2, Day3 and Day4 after mRNA electroporation	Pre-clinical	USA		https://doi.org/10.1158/2326-6066.CIR-17-0207
15	Yu	Mol Ther	2018	Yu (Mol Ther 2018)	PB-NK	PB-NK cell expanded K562-mIL-15/4-1BBL	—	GPC3	LV (VSV-G, 2nd gen)	8 μg/mL polybrene + 6 mM BX795	Hepatocellular Carcinoma	humanized scFv	pRRLSIN-EGFP	EF1α	CD8a	—	—	CD8a	CD28	CD28-CD3ζ	2	>47%, anti Human Fab FACS	—	Pre-clinical	China		https://doi.org/10.1016/j.ymthe.2017.12.012
16	Li	Cell Stem Cell	2018	Li (Cell Stem Cell 2018)	iPSC / NK-92	NK-92/ iPSC-NK	56.6 % DMEM-high glucose, 28.3 % HAMS/F12 + 15 % heat-inactivated human AB serum	Mesothelin	piggyBac transposon	Lonza 4D-nucleofector device	Ovarium	Mouse IgG	pKT2-mCAG-IRES-GFP	mCAG	CD8a	—	—	CD8a	NKG2D/CD28/CD16/NKp44/NKp46	2B4-CD3ζ / CD28-CD137-CD3ζ / DAP10-CD3ζ / CD137-CD3ζ / 2B4-DAP12-CD3ζ / 2B4-DAP10-CD3ζ / CD137-2B4-CD3ζ / CD3ζ	1, 2 and 3	100% GFP and mouse IgG Fab, FACS sorting	—	Pre-clinical	USA		https://doi.org/10.1016/j.stem.2018.06.002
17	Kloess	Hum Gene Ther	2019	Kloess (Hum Gene Ther 2019)	PB-NK / NK-92	Primary NK cells and NK-92 cell line	RPMI1640 for NK-92; NK MACS + 5% human AB serum + 2% Supplement for primary NK	CD123	RV (alpha)	4 μg/mL protamine sulfate + Retronectin coated, MOI 1- 3	AML	scFv condon optimized	pMPSV-IRES-GFP	MPSV	GMCSF-R alpha chain	—	—	—	CD28	CD28-CD137-CD3ζ	3	before sorting 25%; after GFP sorting anti-HA GFP+ 61.7 % anti His	7 days after transduction	Pre-clinical	Germany		https://doi.org/10.1089/hum.2018.247
18	Oberschmidt	Hum Gene Ther Meth	2019	Oberschmidt (Hum Gene Ther Meth 2019)	PB-NK	Primary NK cell isolated byCD3 depletion and CD56 selection, expanded with soluble IL-2, IL-15 and IL-21	NK MACS + 5% human AB serum + 2% Supplement	CD123	RV (alpha)	4 μg/mL protamine sulfate + Retronectin coated, MOI 1- 3	AML	scFv condon optimized	pMPSV-IRES-GFP	MPSV	GMCSF-R alpha chain	—	—	—	CD28	CD28-CD137-CD3ζ	3	His+GFP+ 11,2% (5%~12%)	—	Pre-clinical	Germany		https://doi.org/10.1089/hgtb.2019.039
19	Colamartino	Front Immunol	2019	Colamartino (Front Immunol 2019)	PB-NK	PB-NK cell expanded K562-mIL-15/4-1BBL	NK-MACS	CD19, CD22	LV (BaEV / VSV-G, 2nd gen)	8 μg/mL protamine sulfate +Retronectin coated, MOI 1-10	Lymphoblastoma	—	pHRSIN-SFFV	SFFV	—	—	—	CD28	CD28	CD28-CD137-CD3ζ	3	CD22 antigen Fc (38.3 ± 23.8%)	day 3 or day 5 after transduction	Pre-clinical	Canada		https://doi.org/10.3389/fimmu.2019.02873
20	Ingegnere	Front Immunol	2019	Ingegnere (Front Immunol 2019)	PB-NK / NK-92	NK-92 cell line and Primary PB-NK cell activated with IL-2 and with autologous irradiated PBMC feeder cells	RPMI1640 + 10%FCS + 600U/mL IL-2	CD19	Plasmid	Neon Transfection System, NK-92 1650 V and 20 ms + 500 V and 100 ms. Resting NK 2050 V and 20 ms + 500 V and 100 ms.	B-ALL	mouse scFv	pEGFP- pLV-pCEP4YPet	—	—	—	—	CD8a	CD8a	CD3ζ/CD137-CD3ζ	1 and 2	>20% truncated CD34	day 1 or day 15 after transfection	Pre-clinical	Canada		https://doi.org/10.3389/fimmu.2019.00957
21	Herrera	Sci Rep	2019	Herrera (Sci Rep 2019)	CB-NK / PB-NK	CB-NK and PB-NK cμLtured with IL-2 and IL-15 for 8 days	RPMI1640 + 10% AB serum + 500U/mL IL-2	CD19	LV (VSV-G, 3rd gen)	—	B-ALL	—	pCCL	—	—	—	—	—	—	CD137-CD3ζ	2	PB-NK CAR-NKs 47.46% (62.6–20.2%); CB-NK CAR-NK 46.8% (range 79.7–18.1%), Fab staining	7 days after transduction	Pre-clinical	Spain		https://doi.org/10.1038/s41598-019-55239-y
22	Bari	Front Immunol	2019	Bari (Front Immunol 2019)	PB-NK	Primary PB-NK cell activated by IL-2 and IL-15	NK-MACS	CD19	LV (BaEV / VSV-G, 2nd gen)	10 μg/mL Vectofusin-1	B-ALL	—	—	EF1a	—	—	—	CD8	CD8	CD137-CD3ζ	2	CD22 antigen Fc (38.3 ± 23.8%)	day 3 after transduction	Pre-clinical	USA		https://doi.org/10.3389/fimmu.2019.02001
23	Wang	Blood Advance	2020	Wang (Blood Advance 2020)	PB-NK	PB-NK with IL-15 first day, followed by expansion on irradiated K562 + 200U/mL IL-2	SCGM + 10% FCS serum	BCMA, CD123	RV	Transduction on Day 4 after expansion, spinfection on Retronectin coated plates	Multiple Myeoloma	—	SFG	SFG	—	—	—	CD8a stalk	CD8a	CD3ζ	1	Truncated CD19 (>60%), Truncated CD34 (>60%)	8 days after transduction	Pre-clinical	USA		https://doi.org/10.1182/bloodadvances.2020001510
24	Liu	NEJM	2020	Liu (NEJM 2020)	CB-NK	CB-NK expanded on K562-mbIL-15-41BBL	SCGM 200 IU/mL IL-2	CD19	RV	Retronectin pre-coated	B-cell malignancies	humanized scFv	SFG	SFG	—	—	—	—	CD28	CD28-CD3ζ	2	49.0% (22.7%-66.5%), goat anti-human IgG (H+L) antibody	10 days after transduction	Pre-clinical / Clinical	USA	NCT03056339	https://doi.org/10.1056/NEJMoa1910607
25	Muller	Front Immunol	2020	Muller (Front Immunol 2020)	PB-NK	PB-NK negative enrichment by CD3/CD19 depletion	For transduction X-VIVO 10 + 5% human plasma + IL-15, for long term cμLture of NK cells: NK MACS medium + 5% plasma	CD19	LV (VSV-G / RD114, 3rd gen), RV (alpha)	25 µg/ml Retronectin coated or 10 μg/mL vectofusin-1, MOI=1, 5, 10 and 50	B-ALL	mouse scFv	LV-RRL.PPT.SF.GFPpre RV-AlphaSIN.noTATA	SFFV	hIg heavy-chain	—	(G4S)x3	CD8a	CD28	CD28-CD3ζ	2	LV: Retronectin were 28.7% (MOI 5) and with Vectofusin-1 34.0% (MOI 10). Higher MOI did not enhance the transduction. Alpha LV: vectodusin-1 higher transduction efficiency than LV, but retronectin not ehance the alpha-RV. Based on cMyc expression	72 hours after transduction	Pre-clinical	Germany		https://doi.org/10.3389/fimmu.2019.03123
26	Quintarelli	Leukemia	2020	Quintarelli (Leukemia 2020)	PB-NK	PB-NK activated with Activation/Expansion Kit (Miltenyi Biotec) IL-2+IL15	NK MACS + 5% human AB serum + 2% Supplement	CD19	RV	Retronectin	B-ALL	mouse scFv	—	—	—	—	—	CD8a	CD8a	CD137-CD3ζ	2	27,78 % (14,6-50%) CD34 expression	3~30 days after transduction	Pre-clinical	Italy		https://doi.org/10.1038/s41375-019-0613-7
27	Ueda	Cancer Sci	2020	Ueda (Cancer Sci 2020)	iPSC	iPSC	StemPro-34	GPC3	LV	—	Ovarium (metastatized)	mouse scFv	pLVSIN (G2 CAR)	UBC	—	VH-VL	(G4S)x3	CD8a	CD8a	CD28-CD137-CD3ζ	3	71.9% on EGFR expression	—	Pre-clinical	Japan		https://doi.org/10.1111/cas.14374
28	Liu	Cell Proliferation	2020	Liu (Cell Proliferation 2020)	PB-NK	PBMC-NK	NK cell-specific (Dakewe)	EGFR	LV (2nd gen)	—	Breast	—	Lenti-EF1a	EF1a	—	—	—	CD8	CD28	CD137-CD3ζ	2	75% on EGFR antigen expression	3 days after transduction	Pre-clinical	China		https://doi.org/10.1111/cpr.12858
29	Gang	Blood	2020	Gang (Blood 2020)	PB-NK	PB-NK	—	CD19	LV (VSV-G, 3rd gen)	—	B-cell malignancies	—	CCL-MND	MND	—	—	—	—	CD8a	CD137-CD3ζ	2	14,8% with CD19 antigen and GFP	2 days after transduction	Pre-clinical	USA		https://doi.org/10.1182/blood.2020006619
30	Yang	Mol Ther Methods Clin Dev	2020	Yang (Mol Ther Methods Clin Dev 2020)	PB-NK	PB-NK	RPMI 1640 + 200U/ml IL-2	CD19	RV	Retronectin	B-cell malignancies	—	SFG retroviral backbone	SFG	—	VH-VL	—	IgG1-CH2-CH3/ CD8a	CD28	CD137-CD3ζ	2	>70%, anti Human IgG (H+L) Fab	Days 4, 7, 11 and 14 after transduction	Pre-clinical	USA		https://doi.org/10.1016/j.omtm.2020.06.014
31	Wilk	Blood Advances	2020	Wilk (Blood Advances 2020)	PB-NK	PB-NK	RPMI 1640 + 200U/ml IL-2	CD19	mRNA	polyanionic compound	B-cell malignancies	—	mRNA	—	—	—	—	—	—	—	—	>10% CAR+	18 hours after transfection	Pre-clinical	USA		https://doi.org/10.1182/bloodadvances.2020002355
32	Daher	Blood	2020	Daher (Blood 2020)	CB-NK	CB-NK expanded by K562-mbIL-15-41BBL	SCGM + 200 IU/mL IL-2	CD19	RV	RetroNectin pre-coated	B-cell malignancies	humanized scFv	SFG	SFG	—	—	—	—	CD28	CD28-CD3ζ	2	49.0% (22.7%-66.5%), goat anti-human IgG (H+L) antibody	10 days after transduction	Pre-clinical /Clinical study	USA		https://doi.org/10.1182/blood.2020007748
33	Jamali	Front Immunol	2020	Jamali (Front Immunol 2020)	PB-NK / NK-92 / NKL	NK-92, NKL, PB-NK	X-Vivo 10	CD19	LV (3rd gen)	8 μg/ml polybrene	B-cell malignancies	humanized scFv	SINpWPT-EF1a	EF1a	—	VL-VH	—	CD8a	4-1BB	CD137-CD3ζ	2	>90% after sorting, CD19 antigen staining	—	Pre-clinical / Clinical study	USA		https://doi.org/10.3389/fimmu.2020.02028
34	Gurney	Haematologica	2020	Gurney (Haematologica 2020)	PB-NK	PB-NK	NK MACS + 5% human AB serum + 500U/mL IL-2	CD38	mRNA	Maxcyte™ GT Flow Transfection System	AML	anti-CD38 heavy chain with germline light chain	SFG	SFG	—	VL-VH	(G4S)x3	—	CD8a	CD28-CD3ζ	2	PB-NK 42~45% Fab and Protein L	18 hours after transfection	Pre-clinical	Ireland		https://doi.org/10.3324/haematol.2020.271908
35	Tseng	Nat Commun	2020	Tseng (Nat Commun 2020)	NK-92MI, PB-NK	NK-92MI, PB-NK	alpha-MEM	CD147, GPC3	RV, LV (2nd gen)	0.5 µg/ml RetroNectin	Liver	mouse antibody	SFG-RV/ pHR-LV	SFG-RV/PGK-LV	—	—	—	hIgG1	CD28	CD28-CD137-CD3ζ	3	x	CAR-NK92MI sorting out > 95% Fab positive, PB-NK 80% Fab	Pre-clinical	USA		https://doi.org/10.1038/s41467-020-18444-2
— denotes information not provided in the study. Other abbreviations: gen. = CAR generation. Lenti = lentivirus. Retro = retrovirus. Transp = transposon. PB-NK = peripheral blood-derived NK cells. CB-NK = cord blood-derived NK cells. CIK = Cytokine-induced killer cells.
There is an interactive and extended version of this table available online, also providing regular updates:
http://www.carnkreview.com
